# Supplementary material for: Ultrasonication-Tailored Graphene Oxide of Varying Sizes in Multiple-Equilibrium-Route-Enhanced Adsorption for Aqueous Removal of Acridine Orange
Source: Molecules. 2023 May 18;28(10):4179. doi: 10.3390/molecules28104179 (PMC10223085; doi:10.3390/molecules28104179)
Supplement: Supplementary file 1 [file molecules-28-04179-s001.zip]

Archive with 1 entries (1 files):
- molecules-2382386-supplementary.pdf
